# Supplementary material for: Efficacy and Safety of a Modified Vaccinia Ankara-NP+M1 Vaccine Combined with QIV in People Aged 65 and Older: A Randomised Controlled Clinical Trial (INVICTUS)
Source: Vaccines (Basel). 2021 Aug 3;9(8):851. doi: 10.3390/vaccines9080851 (PMC8402379; doi:10.3390/vaccines9080851)
Supplement: Supplementary file 1 [file vaccines-09-00851-s001.zip]

Archive with 1 entries (1 files):
- vaccines-1248857 Supplemental Material mdpi.pdf
